# Supplementary material for: Study on the propagation law of hydraulic fractures in heterogeneous permeability reservoirs
Source: PLoS One. 2025 Jul 30;20(7):e0328689. doi: 10.1371/journal.pone.0328689 (PMC12310022; doi:10.1371/journal.pone.0328689)
Supplement: S1 — (XLSX) [file pone.0328689.s001.xlsx]

## Sheet: Fig4
Crack propagation direction	0.25	0.25	0.5	0.5	0.75	0.75	1	1
	Numerical simulation	Physical model test	Numerical simulation	Physical model test	Numerical simulation	Physical model test	Numerical simulation	Physical model test
5mD Y-axis (-,0)	20.65	23.87	29.29	32.54	39.85	42.75	64.43	68.87
10mD Z-axis (+,0)	25.07	27.43	46.09	51.13	64.07	65.45	78.33	87.32
15mD Y-axis (+,0)	29.96	31.75	73.05	77.92	85.65	88.08	100	100
10mD Z-axis (-,0)	25.07	29.54	46.09	63.75	64.07	80.14	78.33	100

## Sheet: Fig6(a)
Total crack area	LPL-crack area	MPL-crack area	HPL-crack area	Permeability distribution
m2	m2	m2	m2	mD
173.655	26.9577	87.9742	58.7235	(10:20:40)
171.778	14.4247	87.0424	70.3105	(5:20:80)
172.42	11.587	86.2659	74.567	(3.3:20:120)
172.659	9.14352	86.1106	77.4046	(2.5:20:160)

## Sheet: Fig6(b)
Total crack area	LPL-crack area	MPL-crack area	HPL-crack area	Permeability distribution
m2	m2	m2	m2	mD
132.74	2.10206	65.1509	65.4871	(5:10:40)
135.434	0	62.3473	73.0867	(5:10:60)
128.022	10.2678	64.0709	53.6833	(5:10:80)
135.606	5.90194	60.5789	69.1252	(5:10:100)

## Sheet: Fig6(c)
Total crack area	LPL-crack area	MPL-crack area	HPL-crack area	Permeability distribution
m2	m2	m2	m2	mD
136.488	61.7033	18.5143	56.2704	(20:10:40)
137.511	61.1094	12.7741	63.6275	(20:10:60)
139.883	59.5199	8.1657	72.1974	(20:10:80)
125.68	59.2227	17.4632	48.9941	(20:10:100)

## Sheet: Fig6(d)
Total crack area	LPL-crack area	MPL-crack area	HPL-crack area	Permeability distribution
m2	m2	m2	m2	mD
190.806	32.7436	52.4704	105.592	(22.5:90:45)
192.782	27.8118	55.0576	109.913	(15:90:45)
192.947	24.5779	56.1896	112.18	(11.25:90:45)
193.029	21.5865	58.3725	113.07	(9:90:45)

## Sheet: Fig8
Total crack area	Roundness	Permeability layer number
m2
216.168	0.86008	3
211.515	0.79107	5
212.921	0.79258	7
211.515	0.79502	9

## Sheet: Fig10
Total crack area	LPL-crack area	MPL-crack area	HPL-crack area	Injection rate
m2	m2	m2	m2	m3/min
55.0682	3.46823	45.6094	5.99058	1
97.3424	15.5282	62.0295	19.7847	2
134.332	26.8788	74.6626	32.7906	3
180.545	41.6977	87.6909	51.1565	4
201.092	45.3235	93.4191	62.3494	5
234.845	55.5706	101.239	78.0352	6

## Sheet: Fig12
Total crack area	LPL-crack area	MPL-crack area	HPL-crack area	Viscosity of fracturing fluid
m2	m2	m2	m2	mPa·s
226.62	47.1364	94.1178	85.3658	30
216.252	52.26	99.672	64.32	50
216.719	49.8953	99.9814	66.8423	100
212.948	48.7129	98.5751	65.6599	200
212.868	49.0282	98.6528	65.187	300
210.585	48.1612	98.4191	64.0047	400
